# Supplementary material for: NANOG Reporter Cell Lines Generated by Gene Targeting in Human Embryonic Stem Cells
Source: PLoS One. 2010 Sep 2;5(9):e12533. doi: 10.1371/journal.pone.0012533 (PMC2932718; doi:10.1371/journal.pone.0012533)
Supplement: Table S1 — Genes not differentially expressed (less than 2-fold up/downregulated in one or both cell lines) in NANOGhigh and NANOGlow hESCs. (0.02 MB XLS) [file pone.0012533.s006.xls]

## Sheet: Sheet1
Table S1: Genes not differentially expressed (less than 2-fold up/downregulated
in one or both cell lines) in NANOGhigh and NANOGlow hESCs
	Expression NANOGlow/NANOGhigh
Gene symbol	NANeG1	NANeG3	Assay a
AFP	0.420124	0.815636	Q
BXDC2	1.22837	0.816783	T
CDH2b	1.71	1.37	Q
CER1b	2.57653	0.494782	Q
CGB	1.92778	1.35703	T
CRABP2	1.55203	1.6355	T
DES	0.744477	0.801863	T
FOXA2b	1.04766	4.49525	T
FOXD3b	0.198315	0.877336	T
GATA4	2.50082	0.53058	T
GATA6b	5.9534	0.598769	T, Q
GBX2b	1.12289	3.31166	T
IFITM2	0.780879	0.75194	T
IGF2BP2b	0.915884	1.03735	T
IL6ST	1.9259	1.80479	T
KIT	8.50817	1.08067	T
LAMB1	2.44986	1.92527	T
LAMC1	1.32925	1.39752	T
LEFTY2b	0.973036	1.9996	T
LIFR	6.55412	1	T
LIN28	0.830331	0.781135	T
NES	1.2648	1.19202	T
NPPA	1	1	T
NR5A2	0.594479	1.04702	T
NR6A1b	1.47663	1.24056	T
OLIG2	2.62364	0.242851	T
PECAM1	1.957	1	T
PTEN	2.59568	0.783006	T
RESTb	1.36771	0.878013	T
RUNX2	1.25468	2.31945	T
SEMA3Ab	2.46354	1.60203	T
SFRP2b	0.512716	0.72086	T
SNAIL	3.32	1.62	Q
SOX17	17.9542	0.919627	T
SOX2b	0.692724	1.19042	T, Q
SOX7	2.40101	1.44668	Q
SYP	2.10631	0.334315	T
TERT	0.621275	1.16685	T
TFCP2L1	0.184429	1.11257	T
a T: ABI TaqMan Stem Cell Pluripotency Array; Q: qPCR assay, primers are listed in supplementary text S1
b Promoter bound by NANOG and OCT4/SOX2 in hESCs (Boyer et al. 2005)
